# Supplementary material for: Comprehensive Genomic Characterization of Cutaneous Malignant Melanoma Cell Lines Derived from Metastatic Lesions by Whole-Exome Sequencing and SNP Array Profiling
Source: PLoS One. 2013 May 21;8(5):e63597. doi: 10.1371/journal.pone.0063597 (PMC3660556; doi:10.1371/journal.pone.0063597)
Supplement: File S1 — List of melanoma-related genes and gene families. A comprehensive and updated list of melanoma-related genes was created by combining genes and gene families derived from canonical KEGG Melanoma Pathway (map05218) to those proposed by recent melanoma WES or targeted sequencing papers (see File S2 for literature). Finally, the list comprised 56 melanoma-related gene families, for a total of 547 genes. Gene families were grouped according to signalling cascade or molecular function they belong to, in order to have a functional view of mutated genes and highlight particularly impacted molecular processes. (XLS) [file pone.0063597.s006.xls]

## Sheet: Melanoma-related Gene Families
Melanoma-related gene families derived from canonical KEGG Melanoma Pathway and recently published papers
No.	Gene Family	No. Gene family members	Interesting genes previously reported for melanoma	Source (KEGG pathway or literature)	Signalling cascade	Molecular function class
1	PIK3C*	8	PIK3CA, PIK3CB, PIK3CD, PIK3CG	KEGG Melanoma pathway (map05218)	PIK3-Akt signalling	-
2	PIK3R*	6		KEGG Melanoma pathway (map05218)	PIK3-Akt signalling	-
3	PTEN	1	PTEN	KEGG Melanoma pathway (map05218)	PIK3-Akt signalling	-
4	AKT*	3	AKT1, AKT2, AKT3	KEGG Melanoma pathway (map05218)	PIK3-Akt signalling	-
5	BAD	1	BAD	KEGG Melanoma pathway (map05218)	PIK3-Akt signalling	-
6	KIT	1	KIT (CD117)	Walia et al, Pigment Cell Melanoma Res 2012	PIK3-Akt signalling	-
7	PREX*	2	PREX2	Berger et al, Nature 2012	PIK3-Akt signalling	-
8	TRRAP	1	TRRAP	Wei et al, Nat Genet 2011	PIK3-Akt signalling	-
9	ATM	1	ATM	Walia et al, Pigment Cell Melanoma Res 2012	PIK3-Akt signalling	-
10	CCN*	27	CCND1, CCNB1	KEGG Melanoma pathway (map05218)	Cyclin-dependent kinases signalling	-
11	CDK*	21	CDK4, CDK6	KEGG Melanoma pathway (map05218)	Cyclin-dependent kinases signalling	-
12	CDKN*	8	CDKN2A, CDKN1A, CDKN1B	KEGG Melanoma pathway (map05218)	Cyclin-dependent kinases signalling	-
13	RB1	1	RB1	KEGG Melanoma pathway (map05218)	Cyclin-dependent kinases signalling	-
14	E2F*	8	E2F1, E2F2, E2F3	KEGG Melanoma pathway (map05218)	Cyclin-dependent kinases signalling	-
15	TP53	1	TP53	KEGG Melanoma pathway (map05218)	Cyclin-dependent kinases signalling	-
16	MDM*	3	MDM2	KEGG Melanoma pathway (map05218)	Cyclin-dependent kinases signalling	-
17	*RAS	3	NRAS, HRAS, KRAS	KEGG Melanoma pathway (map05218)	-	RAS-RAF Ser/Thr protein kinases
18	*RAF*	2	BRAF, ARAF, RAF1 (CRAF)	KEGG Melanoma pathway (map05218)	-	RAS-RAF Ser/Thr protein kinases
19	EGF	4	EGF	KEGG Melanoma pathway (map05218)	EGF signalling	-
20	EGFR	1	EGFR (ERBB1)	KEGG Melanoma pathway (map05218)	EGF signalling	Protein tyrosine kinases
21	ERBB*	3	ERBB4	Prickett et al, Nat Genet 2009	EGF signalling	Protein tyrosine kinases
22	NRG*	4	NRG1, NRG3	Walia et al, Pigment Cell Melanoma Res 2012	EGF signalling	-
23	FGF*	22		KEGG Melanoma pathway (map05218)	FGF signalling	-
24	FGFR*	5	FGFR1	KEGG Melanoma pathway (map05218)	FGF signalling	Protein tyrosine kinases
25	PDGF*	4	PDGFA, PDGFB, PDGFC, PDGFD	KEGG Melanoma pathway (map05218)	PDGF signalling	-
26	PDGFR*	3	PDGFRA, PDGFRB	KEGG Melanoma pathway (map05218)	PDGF signalling	Protein tyrosine kinases
27	IGF*	6	IGF1	KEGG Melanoma pathway (map05218)	IGF signalling	-
28	IGF*R	3	IGF1R	KEGG Melanoma pathway (map05218)	IGF signalling	Protein tyrosine kinases
29	HGF	1	HGF	KEGG Melanoma pathway (map05218)	HGF signalling	-
30	MET	1	MET	KEGG Melanoma pathway (map05218)	HGF signalling	Protein tyrosine kinases
31	FLT*	3	FLT1 (VEGFR1)	Prickett et al, Nat Genet 2009	-	Protein tyrosine kinases
32	PTK*	4	PTK2, PTK2B, PTK6, PTK7	Prickett et al, Nat Genet 2009	-	Protein tyrosine kinases
33	EPH*	14	EPHA6, EPHA10, EPHB1, EPHB2, EPHB6	Prickett et al, Nat Genet 2009	-	Protein tyrosine kinases
34	MAPK*	13	MAPK1 (ERK2), MAPK3 (ERK1)	KEGG Melanoma pathway (map05218)	MAPK signalling	-
35	MAP2K*	7	MAP2K1 (MEK1), MAP2K2 (MEK2), MAP2K4, MAP2K7	KEGG Melanoma pathway (map05218); Nikolaev et al, Nat Genet 2011	MAPK signalling	-
36	MAP3K*	15	MAP3K5, MAP3K9, MAP3K8	Stark et al, Nature Genet 2011	MAPK signalling	-
37	CDH*	28	CDH1 (ECAD)	KEGG Melanoma pathway (map05218)	WNT signalling	-
38	CTNNB1	1	CTNNB1	KEGG Melanoma pathway (map05218)	WNT signalling	-
39	APC	2	APC	KEGG Melanoma pathway (map05218)	WNT signalling	-
40	ADAM*	20	ADAM7, ADAM29	Wei et al, Hum Mutat 2011	-	Metalloproteinases
41	ADAMTS*	24	ADAMTS18, ADAMTS20, ADAMTS6	Wei et al, Mol Cancer Res 2010	-	Metalloproteinases
42	MMP*	23	MMP8, MMP28	Walia et al, Pigment Cell Melanoma Res 2012	-	Metalloproteinases
43	PTP*	48	PTPRD, PTPRT, PTPRO	Solomon et al, Cancer Res 2008 (PTPRD); Walia et al, Pigment Cell Melanoma Res 2012 (PTPRT); Wei et al, Nat Genet 2011 (PTPRO)	-	Protein tyrosine phosphatases
44	SPDEF	1	SPDEF	Walia et al, Pigment Cell Melanoma Res 2012	-	ETS transcription factor family
45	ETS*	2		Walia et al, Pigment Cell Melanoma Res 2012	-	ETS transcription factor family
46	ETV*	8	ETV1	Walia et al, Pigment Cell Melanoma Res 2012	-	ETS transcription factor family
47	GRIN*	8	GRIN2A	Wei et al, Nat Genet 2011	Glutamate signalling	-
48	GRM*	8	GRM3, GRM8, GRM7	Prickett et al, Nat Genet 2011	Glutamate signalling	G protein-coupled receptors
49	PLC*	18	PLCB4	Wei et al, Nat Genet 2011	Glutamate signalling	-
50	GNA*	16	GNAQ, GNA11	Walia et al, Pigment Cell Melanoma Res 2012	Glutamate signalling	-
51	GPR*	105	GPR98, GPR112, GPR116, GPR174	Prickett et al, Nat Genet 2011	-	G protein-coupled receptors
52	BAP1	1	BAP1	Walia et al, Pigment Cell Melanoma Res 2012	BRCA pathway	-
53	BRCA*	2	BRCA1	Walia et al, Pigment Cell Melanoma Res 2012	BRCA pathway	-
54	SOX*	19	SOX10	Walia et al, Pigment Cell Melanoma Res 2012	MITF pathway	-
55	MITF	1	MITF	KEGG Melanoma pathway (map05218)	MITF pathway	-
56	TTN	1	TTN	Walia et al, Pigment Cell Melanoma Res 2012	-	-
Total	56	547

## Sheet: Gene family members (all=547)
Gene Symbol	Gene Family	Present in COSMIC (v58)
ADAM10	ADAM	yes
ADAM11	ADAM	yes
ADAM12	ADAM	yes
ADAM15	ADAM	yes
ADAM17	ADAM	yes
ADAM18	ADAM	yes
ADAM19	ADAM	yes
ADAM2	ADAM	yes
ADAM20	ADAM	yes
ADAM21	ADAM	yes
ADAM22	ADAM	yes
ADAM23	ADAM	yes
ADAM28	ADAM	yes
ADAM29	ADAM	yes
ADAM30	ADAM	yes
ADAM32	ADAM	yes
ADAM33	ADAM	yes
ADAM7	ADAM	yes
ADAM8	ADAM	yes
ADAM9	ADAM	yes
ADAMTS1	ADAMTS	yes
ADAMTS10	ADAMTS	yes
ADAMTS12	ADAMTS	yes
ADAMTS13	ADAMTS	yes
ADAMTS14	ADAMTS	yes
ADAMTS15	ADAMTS	yes
ADAMTS16	ADAMTS	yes
ADAMTS17	ADAMTS	yes
ADAMTS18	ADAMTS	yes
ADAMTS19	ADAMTS	yes
ADAMTS2	ADAMTS	yes
ADAMTS20	ADAMTS	yes
ADAMTS3	ADAMTS	yes
ADAMTS4	ADAMTS	yes
ADAMTS5	ADAMTS	yes
ADAMTS6	ADAMTS	yes
ADAMTS7	ADAMTS	yes
ADAMTS8	ADAMTS	yes
ADAMTS9	ADAMTS	yes
ADAMTSL1	ADAMTS	yes
ADAMTSL2	ADAMTS	yes
ADAMTSL3	ADAMTS	yes
ADAMTSL4	ADAMTS	yes
ADAMTSL5	ADAMTS	yes
AKT1	AKT	yes
AKT2	AKT	yes
AKT3	AKT	yes
APC	APC	yes
APC2	APC	yes
ARAF	RAF	yes
ATM	ATM	yes
BAD	BAD	yes
BAP1	BAP1	yes
BRAF	RAF	yes
BRCA1	BRCA	yes
BRCA2	BRCA	yes
CCNA1	CCN	yes
CCNA2	CCN	yes
CCNB1	CCN	no
CCNB2	CCN	yes
CCNB3	CCN	yes
CCNC	CCN	no
CCND1	CCN	yes
CCND2	CCN	yes
CCND3	CCN	yes
CCNE1	CCN	yes
CCNE2	CCN	no
CCNF	CCN	yes
CCNG1	CCN	yes
CCNG2	CCN	yes
CCNH	CCN	yes
CCNI	CCN	yes
CCNI2	CCN	no
CCNJ	CCN	yes
CCNJL	CCN	yes
CCNK	CCN	no
CCNL1	CCN	yes
CCNL2	CCN	yes
CCNO	CCN	yes
CCNT1	CCN	yes
CCNT2	CCN	yes
CCNY	CCN	no
CCNYL1	CCN	no
CDH1	CDH	yes
CDH10	CDH	yes
CDH11	CDH	yes
CDH12	CDH	yes
CDH13	CDH	yes
CDH15	CDH	yes
CDH16	CDH	yes
CDH17	CDH	yes
CDH18	CDH	yes
CDH19	CDH	yes
CDH2	CDH	yes
CDH20	CDH	yes
CDH22	CDH	yes
CDH23	CDH	yes
CDH24	CDH	yes
CDH26	CDH	yes
CDH3	CDH	yes
CDH4	CDH	yes
CDH5	CDH	yes
CDH6	CDH	yes
CDH7	CDH	yes
CDH8	CDH	yes
CDH9	CDH	yes
CDHR1	CDH	yes
CDHR2	CDH	yes
CDHR3	CDH	yes
CDHR4	CDH	yes
CDHR5	CDH	yes
CDK1	CDK	yes
CDK10	CDK	yes
CDK11A	CDK	yes
CDK11B	CDK	yes
CDK12	CDK	yes
CDK13	CDK	yes
CDK14	CDK	yes
CDK15	CDK	yes
CDK16	CDK	yes
CDK17	CDK	yes
CDK18	CDK	yes
CDK19	CDK	yes
CDK2	CDK	yes
CDK20	CDK	yes
CDK3	CDK	yes
CDK4	CDK	yes
CDK5	CDK	yes
CDK6	CDK	yes
CDK7	CDK	yes
CDK8	CDK	yes
CDK9	CDK	yes
CDKN1A	CDKN	yes
CDKN1B	CDKN	yes
CDKN1C	CDKN	yes
CDKN2A	CDKN	yes
CDKN2B	CDKN	yes
CDKN2C	CDKN	yes
CDKN2D	CDKN	yes
CDKN3	CDKN	yes
CTNNB1	CTNNB1	yes
E2F1	E2F	yes
E2F2	E2F	yes
E2F3	E2F	yes
E2F4	E2F	yes
E2F5	E2F	yes
E2F6	E2F	yes
E2F7	E2F	yes
E2F8	E2F	yes
EGF	EGF	yes
EGFL6	EGF	yes
EGFL7	EGF	yes
EGFL8	EGF	no
EGFR	EGFR	yes
EPHA1	EPH	yes
EPHA10	EPH	yes
EPHA2	EPH	yes
EPHA3	EPH	yes
EPHA4	EPH	yes
EPHA5	EPH	yes
EPHA6	EPH	yes
EPHA7	EPH	yes
EPHA8	EPH	yes
EPHB1	EPH	yes
EPHB2	EPH	yes
EPHB3	EPH	yes
EPHB4	EPH	yes
EPHB6	EPH	yes
ERBB2	ERBB	yes
ERBB3	ERBB	yes
ERBB4	ERBB	yes
ETS1	ETS	yes
ETS2	ETS	yes
ETV1	ETV	yes
ETV2	ETV	no
ETV3	ETV	no
ETV3L	ETV	yes
ETV4	ETV	yes
ETV5	ETV	yes
ETV6	ETV	yes
ETV7	ETV	yes
FGF1	FGF	no
FGF10	FGF	yes
FGF11	FGF	no
FGF12	FGF	yes
FGF13	FGF	yes
FGF14	FGF	yes
FGF16	FGF	yes
FGF17	FGF	yes
FGF18	FGF	no
FGF19	FGF	yes
FGF2	FGF	yes
FGF20	FGF	yes
FGF21	FGF	yes
FGF22	FGF	no
FGF23	FGF	yes
FGF3	FGF	yes
FGF4	FGF	no
FGF5	FGF	yes
FGF6	FGF	yes
FGF7	FGF	no
FGF8	FGF	no
FGF9	FGF	yes
FGFR1	FGFR	yes
FGFR2	FGFR	yes
FGFR3	FGFR	yes
FGFR4	FGFR	yes
FGFRL1	FGFR	yes
FLT1	FLT	yes
FLT3	FLT	yes
FLT4	FLT	yes
GNA11	GNA	yes
GNA12	GNA	yes
GNA13	GNA	no
GNA14	GNA	yes
GNA15	GNA	yes
GNAI1	GNA	yes
GNAI2	GNA	yes
GNAI3	GNA	yes
GNAL	GNA	yes
GNAO1	GNA	yes
GNAQ	GNA	yes
GNAS	GNA	yes
GNAT1	GNA	yes
GNAT2	GNA	yes
GNAT3	GNA	yes
GNAZ	GNA	yes
GPR1	GPR	yes
GPR101	GPR	yes
GPR107	GPR	yes
GPR108	GPR	no
GPR110	GPR	yes
GPR111	GPR	yes
GPR112	GPR	yes
GPR113	GPR	yes
GPR114	GPR	yes
GPR115	GPR	yes
GPR116	GPR	yes
GPR119	GPR	yes
GPR12	GPR	yes
GPR123	GPR	no
GPR124	GPR	yes
GPR125	GPR	yes
GPR126	GPR	yes
GPR128	GPR	yes
GPR132	GPR	yes
GPR133	GPR	yes
GPR135	GPR	yes
GPR137	GPR	yes
GPR137B	GPR	yes
GPR137C	GPR	yes
GPR139	GPR	yes
GPR141	GPR	yes
GPR142	GPR	yes
GPR143	GPR	yes
GPR144	GPR	yes
GPR146	GPR	yes
GPR148	GPR	yes
GPR149	GPR	yes
GPR15	GPR	yes
GPR150	GPR	no
GPR151	GPR	yes
GPR152	GPR	yes
GPR153	GPR	yes
GPR155	GPR	yes
GPR156	GPR	yes
GPR157	GPR	no
GPR158	GPR	yes
GPR160	GPR	no
GPR161	GPR	yes
GPR162	GPR	yes
GPR17	GPR	no
GPR171	GPR	no
GPR172A	GPR	no
GPR172B	GPR	yes
GPR173	GPR	yes
GPR174	GPR	yes
GPR176	GPR	yes
GPR179	GPR	yes
GPR18	GPR	no
GPR180	GPR	yes
GPR182	GPR	yes
GPR183	GPR	yes
GPR19	GPR	yes
GPR20	GPR	yes
GPR21	GPR	yes
GPR22	GPR	yes
GPR25	GPR	yes
GPR26	GPR	yes
GPR27	GPR	yes
GPR3	GPR	yes
GPR31	GPR	yes
GPR32	GPR	yes
GPR33	GPR	no
GPR34	GPR	yes
GPR35	GPR	yes
GPR37	GPR	yes
GPR37L1	GPR	yes
GPR39	GPR	yes
GPR4	GPR	yes
GPR44	GPR	yes
GPR45	GPR	yes
GPR50	GPR	yes
GPR52	GPR	yes
GPR55	GPR	yes
GPR56	GPR	no
GPR6	GPR	no
GPR61	GPR	yes
GPR62	GPR	yes
GPR63	GPR	yes
GPR64	GPR	yes
GPR65	GPR	no
GPR68	GPR	yes
GPR75	GPR	yes
GPR77	GPR	yes
GPR78	GPR	yes
GPR82	GPR	yes
GPR83	GPR	yes
GPR84	GPR	yes
GPR85	GPR	yes
GPR87	GPR	yes
GPR88	GPR	yes
GPR89A	GPR	yes
GPR89B	GPR	no
GPR89C	GPR	no
GPR97	GPR	yes
GPR98	GPR	yes
GPRC5A	GPR	yes
GPRC5B	GPR	yes
GPRC5C	GPR	yes
GPRC5D	GPR	yes
GPRC6A	GPR	yes
GRIN1	GRIN	yes
GRIN2A	GRIN	yes
GRIN2B	GRIN	yes
GRIN2C	GRIN	yes
GRIN2D	GRIN	yes
GRIN3A	GRIN	yes
GRIN3B	GRIN	yes
GRINA	GRIN	yes
GRM1	GRM	yes
GRM2	GRM	yes
GRM3	GRM	yes
GRM4	GRM	yes
GRM5	GRM	yes
GRM6	GRM	yes
GRM7	GRM	yes
GRM8	GRM	yes
HGF	HGF	yes
HRAS	RAS	yes
IGF1	IGF	yes
IGF1R	IGFR	yes
IGF2	IGF	yes
IGF2R	IGFR	yes
IGFL1	IGF	no
IGFL2	IGF	no
IGFL3	IGF	no
IGFL4	IGF	no
IGFLR1	IGFR	no
KIT	KIT	yes
KRAS	RAS	yes
MAP2K1	MAP2K	no
MAP2K2	MAP2K	no
MAP2K3	MAP2K	no
MAP2K4	MAP2K	yes
MAP2K5	MAP2K	yes
MAP2K6	MAP2K	yes
MAP2K7	MAP2K	yes
MAP3K1	MAP3K	yes
MAP3K10	MAP3K	yes
MAP3K11	MAP3K	yes
MAP3K12	MAP3K	yes
MAP3K13	MAP3K	yes
MAP3K14	MAP3K	yes
MAP3K15	MAP3K	yes
MAP3K2	MAP3K	yes
MAP3K3	MAP3K	yes
MAP3K4	MAP3K	yes
MAP3K5	MAP3K	yes
MAP3K6	MAP3K	yes
MAP3K7	MAP3K	yes
MAP3K8	MAP3K	yes
MAP3K9	MAP3K	yes
MAPK1	MAPK	yes
MAPK10	MAPK	yes
MAPK11	MAPK	yes
MAPK12	MAPK	yes
MAPK13	MAPK	yes
MAPK14	MAPK	yes
MAPK15	MAPK	yes
MAPK3	MAPK	no
MAPK4	MAPK	yes
MAPK6	MAPK	yes
MAPK7	MAPK	yes
MAPK8	MAPK	yes
MAPK9	MAPK	yes
MDM1	MDM	yes
MDM2	MDM	yes
MDM4	MDM	yes
MET	MET	yes
MITF	MITF	yes
MMP1	MMP	yes
MMP10	MMP	yes
MMP11	MMP	yes
MMP12	MMP	yes
MMP13	MMP	yes
MMP14	MMP	yes
MMP15	MMP	yes
MMP16	MMP	yes
MMP17	MMP	no
MMP19	MMP	yes
MMP2	MMP	yes
MMP20	MMP	yes
MMP21	MMP	yes
MMP23B	MMP	no
MMP24	MMP	yes
MMP25	MMP	yes
MMP26	MMP	yes
MMP27	MMP	yes
MMP28	MMP	yes
MMP3	MMP	yes
MMP7	MMP	yes
MMP8	MMP	yes
MMP9	MMP	yes
NRAS	RAS	yes
NRG1	NRG	yes
NRG2	NRG	yes
NRG3	NRG	yes
NRG4	NRG	yes
PDGFA	PDGF	yes
PDGFB	PDGF	yes
PDGFC	PDGF	yes
PDGFD	PDGF	yes
PDGFRA	PDGFR	yes
PDGFRB	PDGFR	yes
PDGFRL	PDGFR	no
PIK3C2A	PIK3C	yes
PIK3C2B	PIK3C	yes
PIK3C2G	PIK3C	yes
PIK3C3	PIK3C	yes
PIK3CA	PIK3C	yes
PIK3CB	PIK3C	yes
PIK3CD	PIK3C	yes
PIK3CG	PIK3C	yes
PIK3R1	PIK3R	yes
PIK3R2	PIK3R	yes
PIK3R3	PIK3R	no
PIK3R4	PIK3R	yes
PIK3R5	PIK3R	yes
PIK3R6	PIK3R	no
PLCB1	PLC	yes
PLCB2	PLC	yes
PLCB3	PLC	yes
PLCB4	PLC	yes
PLCD1	PLC	yes
PLCD3	PLC	yes
PLCD4	PLC	yes
PLCE1	PLC	yes
PLCG1	PLC	yes
PLCG2	PLC	yes
PLCH1	PLC	yes
PLCH2	PLC	yes
PLCL1	PLC	yes
PLCL2	PLC	yes
PLCXD1	PLC	no
PLCXD2	PLC	yes
PLCXD3	PLC	yes
PLCZ1	PLC	yes
PREX1	PREX	yes
PREX2	PREX	yes
PTEN	PTEN	yes
PTK2	PTK	yes
PTK2B	PTK	yes
PTK6	PTK	yes
PTK7	PTK	yes
PTP4A1	PTP	yes
PTP4A2	PTP	no
PTP4A3	PTP	no
PTPDC1	PTP	yes
PTPLA	PTP	yes
PTPLAD1	PTP	no
PTPLAD2	PTP	yes
PTPLB	PTP	yes
PTPMT1	PTP	yes
PTPN1	PTP	yes
PTPN11	PTP	yes
PTPN12	PTP	yes
PTPN13	PTP	yes
PTPN14	PTP	yes
PTPN18	PTP	yes
PTPN2	PTP	yes
PTPN20A	PTP	no
PTPN20B	PTP	no
PTPN21	PTP	yes
PTPN22	PTP	yes
PTPN23	PTP	yes
PTPN3	PTP	yes
PTPN4	PTP	yes
PTPN5	PTP	yes
PTPN6	PTP	yes
PTPN7	PTP	yes
PTPN9	PTP	yes
PTPRA	PTP	yes
PTPRB	PTP	yes
PTPRC	PTP	yes
PTPRCAP	PTP	yes
PTPRD	PTP	yes
PTPRE	PTP	yes
PTPRF	PTP	yes
PTPRG	PTP	yes
PTPRH	PTP	yes
PTPRJ	PTP	yes
PTPRK	PTP	yes
PTPRM	PTP	yes
PTPRN	PTP	yes
PTPRN2	PTP	yes
PTPRO	PTP	yes
PTPRQ	PTP	yes
PTPRR	PTP	yes
PTPRS	PTP	yes
PTPRT	PTP	yes
PTPRU	PTP	yes
PTPRZ1	PTP	yes
RB1	RB	yes
SOX1	SOX	no
SOX2	SOX	yes
SOX3	SOX	yes
SOX4	SOX	no
SOX5	SOX	yes
SOX6	SOX	no
SOX7	SOX	yes
SOX8	SOX	yes
SOX9	SOX	no
SOX10	SOX	no
SOX11	SOX	yes
SOX12	SOX	yes
SOX13	SOX	yes
SOX14	SOX	yes
SOX15	SOX	yes
SOX17	SOX	yes
SOX18	SOX	yes
SOX21	SOX	yes
SOX30	SOX	yes
SPDEF	SPDEF	yes
TP53	TP53	yes
TRRAP	TRRAP	yes
TTN	TTN	yes
